# Supplementary material for: σN-dependent control of acid resistance and the locus of enterocyte effacement in enterohemorrhagic Escherichia coli is activated by acetyl phosphate in a manner requiring flagellar regulator FlhDC and the σS antagonist FliZ
Source: Microbiologyopen. 2014 Jun 16;3(4):497–512. doi: 10.1002/mbo3.183 (PMC4287178; doi:10.1002/mbo3.183)
Supplement: Supplementary file 3 [file mbo30003-0497-sd3.xlsx]

## Sheet: Table S1
	Primer Name	Sequence
	qRT-PCR:
	crl+103	TCGATTGTCTGGCTGTATGC
	crl+244	AGTCGCCTGCTTTATCGAAC
	fliZ-187	CGGAACAAAAATCATGGGCG
	fliZ-371	TGCTCGTGTAGATGATTCCC
	gadE+309	TGGTAAACACTTGCCCCATA
	gadE+419	AGCGTCGACGTGATATTGCT
	ler+109	CGAGAGCAGGAAGTTCAA
	ler+214	GTCCATCATCAGGCACAT
	tir+664	ACTTCCAGCCTTCGTTCAGA
	tir+869	TTCTGGAACGCTTCTTTCGT
	cesT+296	TCCCTCTCGATGATGCTACC
	cesT+445	TGTCGCTTGAACTGATTTCCT
	espA+128	AGGCTGCGATTCTCATGTTT
	espA+310	GAAGTTTGGCTTTCGCATTC
	flhD+63	CAGCGTCTGATTGTTCAGGA
	flhD+216	GTGGCTGTCAAAACGGAAGT
	flhC+32	GGATATTCAGCTGGCAATGG
	flhC+191	AACCAGTCGGTTGAGAATGG
	glnA+890	ACTACATTGGCGGCGTAATC
	glnA+1064	CGTGCTTTCGGAGAAGAAAC
	rpoS+356	TATCGAAGAGGGCAACCTGG
	rpoS+466	GTTCAATCGTCTGGCGAATC
	Cloning:
	flhDC-F/EcoRI	CGGAATTCAtgcatacctccgagttgct
	flhDC-R/XbaI	GCTCTAGATTAAACAGCCTGTACTCTCT
	flhD-1994/XhoI	CGGGATCCGGCAAAGCGTTTCGAACAGA
	flhD-825/XhoI	CGGGATCCTTTCCGGTGTAACCGCAACA
	flhD-728/XhoI	CGGGATCCATGGAGAAACGACGCAATCC
	flhD+948/BamH1	GCCTCGAGCGCCACACCGTATCAGTTAA
	ntrC+F/NcoI	CATGCCATGGGCCAACGAGGGATAGTCTGGGT
	ntrC-R/XhoI	CCGCTCGAGCTCCATCCCCAGCTCTTTTA
	fliZ-Clone/F	CGGAATTCATGATGGTGCAGCACCTGAA
	fliZ-Clone/R	GCTCTAGATTAATATATATCAGAAGCAG
	ackA-Clone/F	AATGTCGGTGTCATCATGCG
	ackA-Clone/R	GGGACACGGTTTATCCTCTT
	Deletion:
	glnA-72/P1	acggcgacacggccaaaataattgcagatttcgttaccacGTGTAGGCTGGAGCTGCTTC
	glnA+1371/P2	AGTCATACGCACGCGGTCATCTTCTTCGCGACGCAGAGCGCATATGAATATCCTCCTTAG
	crl-41/P1	gccaatttggtaaaacagttgcatcacaacaggagatagcaGTGTAGGCTGGAGCTGCTTC
	crl+449/P2	cagttttaatgattattgccggatgtgatgcatccggcacCATATGAATATCCTCCTTAG
	fliZ-45/P1	cgtcagtaaatgccgcactttaactttgactaccaggagtGTGTAGGCTGGAGCTGCTTC
	fliZ+637/P2	tcaccccgaatgttgttatgtctgtttgcagtgtagagccCATATGAATATCCTCCTTAG
	flhD-60/P1	gacatcacggggtgcggtgaaaccgcataaaaataaagttGTGTAGGCTGGAGCTGCTTC
	flhD+985/P2	AAAGCAGCGGTACGTCGTTACCGCTGCTGGAATGTTGCGCCATATGAATATCCTCCTTAG
	EMSA Biotin:
	flhD-1842/Biotin	BIOTIN-ATAATAAAGCGGCGTCCAGC
	flhD-1634/Biotin	BIOTIN-ATAATAAAGCGGCGTCCAGC
	glnA-311/Biotin	BIOTIN-CAGGATCACAAACATCCTCC
	glnA-112/Biotin	BIOTIN-CCCTAAAAGGCGTTATCATGC
